# Supplementary material for: Biomonitoring of Phthalates, Bisphenols and Parabens in Children: Exposure, Predictors and Risk Assessment
Source: Int J Environ Res Public Health. 2021 Aug 24;18(17):8909. doi: 10.3390/ijerph18178909 (PMC8431397; doi:10.3390/ijerph18178909)
Supplement: Supplementary file 1 [file ijerph-18-08909-s001.zip]

Archive with 1 entries (1 files):
- ijerph-1293572-supplementary.pdf
